# Supplementary material for: IQSEC2 Deficiency Results in Abnormal Social Behaviors Relevant to Autism by Affecting Functions of Neural Circuits in the Medial Prefrontal Cortex
Source: Cells. 2021 Oct 12;10(10):2724. doi: 10.3390/cells10102724 (PMC8534507; doi:10.3390/cells10102724)
Supplement: Supplementary file 1 [file cells-10-02724-s001.zip]

Archive with 9 entries (9 files):
- Fig S1.tif
- Fig S2.tif
- Fig S3.tif
- Fig S4.tif
- Supplementary Figure Legends.docx
- Table S1.DOCX
- Table S2.DOCX
- Table S3.docx
- Table S4.docx
